# Supplementary material for: Association of Angiotensin-Converting Enzyme (ACE) Gene Polymorphism with Inflammation and Cellular Cytotoxicity in Vitiligo Patients
Source: PLoS One. 2015 Jul 15;10(7):e0132915. doi: 10.1371/journal.pone.0132915 (PMC4503778; doi:10.1371/journal.pone.0132915)
Supplement: S1 Table — (XLS) [file pone.0132915.s001.xls]

## Sheet: full data
age	sex	SPT	FH	stress	ass.disease	type	percentage	VIDA	duration	last.lesion	ttt.response	genotype	ACE.pt	IL6	nitrite	control.age	control.sex	control.genotype	ACE.ct	control.IL6	control.nitrite
20	2	4	0	0	0	5	15	2	4	6	4	3	32.4	102.4	52.6	40	1	1	10.5	28.01	10.4
16	2	4	0	0	0	4	10	3	4	2	2	2	25.1	75.3	34.1	64	2	2	13.2	30.2	16.9
29	2	4	0	1	1	4	20	2	10	4	4	2	23.8	96.2	35.6	24	2	1	10.2	22.7	9.6
15	1	4	0	1	1	2	5	3	2	2	1	3	30.2	113.5	60.1	23	1	1	9.6	29.6	9.1
39	2	4	0	1	0	6	95	0	8	12	2	3	27.8	98.8	57.3	45	1	2	15.1	32.1	12.3
15	1	4	1	1	2	2	10	3	0.5	3	1	1	21.9	54.6	30.2	50	1	1	9.9	28.3	10.02
16	1	4	1	1	0	4	20	4	0.2	1	1	3	31.3	107.4	67.4	25	1	1	9.6	25.4	9.3
43	2	3	0	1	0	6	90	1	14	10	4	1	20.1	52.3	26.3	50	2	1	10.2	29.02	8.2
30	2	3	0	0	0	5	35	0	0.08	1	0	1	18.3	47.8	23.6	38	2	3	19.1	35.1	15.3
45	2	3	0	0	3	5	30	2	10	5	0	1	19.1	96.5	62.4	42	2	2	11.7	30.6	10.8
37	1	4	0	0	1	1	20	2	20	4	2	3	32.4	108.2	54.09	20	2	3	17.3	34.2	13.2
35	2	3	0	0	0	1	5	4	1.5	1	4	3	31.3	90.5	55.2	30	2	1	9.6	28.7	13.1
15	2	4	1	0	2	4	20	2	5	2	0	2	23.2	76.4	34.7	50	1	2	13.2	35.08	15.7
28	1	4	0	0	0	4	2	4	13	1	1	1	19.2	58.9	34.7	22	1	1	10.1	25.3	10.1
50	2	3	0	0	0	5	25	4	6	1	2	3	32.4	101.4	52.6	23	2	1	9.9	22.4	9.2
50	1	4	0	0	0	5	15	2	3	6	2	3	30.1	73.4	46.4	35	1	2	11.7	28	12.4
21	2	4	0	1	0	5	40	0	8	12	4	3	32.4	98.05	58	21	2	3	16.8	35.3	15.6
24	2	4	0	0	0	4	10	0	10	12	1	1	19.2	57.3	21.9	20	2	1	10.1	25.6	10.3
49	2	4	0	1	0	5	30	1	8	7	3	2	25.1	68.9	35.1	70	1	1	9.6	26.8	10.1
17	1	4	0	0	0	5	20	3	10	3	4	1	20.1	93.2	38.02	28	2	1	9.9	29.04	12.2
47	1	4	0	0	0	4	20	3	13	2	2	2	23.8	78.5	33.1	37	2	1	10.5	22.1	8.01
43	2	4	0	0	0	4	20	2	5	6	0	1	18.3	63.5	25.7	35	1	2	11.7	28.7	12.5
43	2	4	0	1	0	4	5	2	12	6	4	3	32.4	97.4	39.01	30	2	2	13.2	25.3	9.02
27	2	4	0	1	0	4	10	4	5	1	2	1	18.3	66.3	62.09	16	2	3	16.8	37.6	13.1
50	2	3	0	1	0	4	60	4	15	1	4	2	24.5	79.2	45.2	23	2	2	12.5	26.2	9.03
21	1	4	0	1	3	4	5	4	3	0.25	2	2	25.1	103.5	64.9	22	1	2	12.5	23.5	10.09
45	2	3	0	1	0	3	4	4	15	1	2	2	23.2	78.4	31.7	50	2	2	11.7	29.7	12.6
23	2	3	0	1	1	4	5	0	2	12	1	2	23.2	89.6	33.8	19	1	3	17.1	34.1	13.5
20	2	4	0	0	0	4	3	3	6	3	2	3	32.4	90.5	57.08	22	2	3	16.8	33.6	12.8
17	1	4	1	0	0	4	60	0	1	10	2	1	18.3	56.2	24.1	40	2	1	9.9	35.1	15.3
23	1	4	0	0	0	4	4	4	1	0.25	0	3	30.1	97.3	38.3	60	1	2	20.1	30.2	16.9
17	2	4	0	0	0	3	3	3	1	3	0	3	29	98.1	62.1	22	1	1	10.2	22.4	9.2
24	1	4	1	0	0	4	14	4	6	1	2	2	25.1	95	68.01	23	1	1	9.6	29.6	9.1
68	1	4	0	0	0	4	8	1	3	12	2	1	10.5	56.2	29.4	45	1	2	12.5	32.1	12.3
30	2	4	1	0	0	4	3	4	10	1	2	2	23.8	67.3	42.6	54	1	1	9.9	29.7	12.6
19	1	4	0	0	0	4	15	2	4	6	4	1	18.3	64.2	44.3	27	2	1	10.1	25.4	9.3
52	2	4	0	1	0	4	60	3	4	2	2	3	31.3	85.1	35.8	47	1	1	9.9	29.02	8.2
35	1	4	1	0	1	4	15	2	10	4	4	2	23.8	59.03	32	38	2	3	17.9	28.01	10.4
52	2	4	0	1	1	4	10	3	2	2	1	3	32.4	108.2	64.8	45	1	2	11.7	30.6	10.8
17	2	4	0	0	0	4	20	0	8	12	2	1	19.2	92.1	38.3	20	2	3	17.9	34.2	13.2
55	2	4	0	1	2	4	10	3	0.5	3	1	1	18.3	65	24.6	30	2	1	9.6	35.08	15.7
11	2	4	0	0	0	3	2	4	0.2	1	1	2	24.5	84.2	45.1	48	2	2	13.2	35.08	15.7
21	2	3	1	0	0	4	30	1	14	10	4	2	24.2	101.4	42	22	2	1	10.1	25.3	10.1
16	2	3	0	1	0	4	20	0	0.08	1	0	2	23.8	96.1	48.5	25	1	1	9.6	22.7	9.6
60	1	3	0	1	3	4	45	2	10	5	0	3	30.1	98	33.2	35	1	2	12.5	28	12.4
24	2	4	0	1	1	4	20	2	20	4	2	2	23.8	101.5	59.3	21	2	3	16.8	35.3	15.6
10	2	3	0	0	0	4	20	4	1.5	1	4	3	29	73.4	31.4	20	2	1	9.9	28.3	10.02
65	2	4	0	1	2	3	10	2	5	2	0	3	32.4	80.2	33.6	70	2	1	10.1	26.8	10.1
40	2	4	1	0	0	4	15	4	13	1	1	3	31.3	87.3	38.2	28	2	1	10.2	28.7	13.1
30	2	3	0	1	0	4	10	4	6	1	2	1	18.3	62.2	33.1	35	2	1	10.5	22.1	8.01
26	2	4	0	1	0	4	5	2	3	6	2	2	23.2	83	38.9	35	1	2	13.2	28.7	12.5
22	1	4	1	0	0	2	5	0	8	12	4	2	23.8	89.1	62.07	32	2	2	11.7	25.3	9.02
20	2	4	0	1	0	2	5	0	10	12	1	1	20.1	69.5	29.8	16	1	3	19.1	33.6	12.8
44	2	4	0	1	0	4	30	1	8	7	3	2	24.2	84.2	35	23	2	2	13.2	26.2	9.03
29	1	4	0	1	0	4	60	3	10	3	4	2	23.2	88.1	38.2	22	1	2	12.5	23.5	10.09
24	2	4	0	0	0	4	15	3	13	2	2	3	31.3	90.3	40.5	49	2	2	15.1	28.3	10.02
5	2	4	1	1	0	4	50	2	5	6	0	1	18.3	52.2	32.6	20	2	3	17.3	34.1	13.5
35	1	4	0	1	0	4	70	2	12	6	4	1	18.3	97.4	67.2	22	2	3	16.8	37.6	13.1
50	2	4	0	1	0	4	30	4	5	1	2	2	24.5	39.4	45.1	44	1	1	10.1	28.7	13.1
27	2	3	0	0	0	4	20	4	15	1	4	2	15.1	85.3	69.4	60	1	2	12.5	30.2	16.9
7	1	4	0	1	3	4	30	4	3	0.25	2	2	23.8	92.1	45.8	24	2	1	9.6	35.1	15.3
30	2	3	0	1	0	4	30	4	15	1	2	3	30.1	97.5	34.2	23	2	1	18.3	29.6	9.1
51	1	3	0	1	1	4	30	0	2	12	1	1	19.1	72	39.5	40	1	2	13.2	32.1	12.3
30	2	4	0	1	0	3	15	3	6	3	2	2	23.2	68.4	53.6	55	2	1	9.9	25.6	10.3
55	1	4	0	1	0	4	15	0	1	10	2	1	18.3	71.5	43.5	25	1	1	10.1	25.4	9.3
14	1	4	0	1	0	4	15	4	1	0.25	0	2	23.2	89.03	49.7	50	1	1	9.9	29.02	8.2
50	2	4	0	1	0	4	15	3	1	3	0	2	23.8	54	30.2	30	2	3	17.3	22.7	9.6
16	2	4	0	0	0	4	30	4	6	1	2	3	30.1	81.4	38.1	40	2	2	11.7	30.6	10.8
10	1	4	0	1	0	3	15	1	3	12	2	1	19.2	87.3	48.4	22	1	3	16.8	34.2	13.2
52	2	4	0	1	0	4	20	4	10	1	2	2	23.2	93.2	44.2	30	2	1	9.6	28.01	10.4
22	2	4	0	1	0	4	20	2	4	6	2	1	20.1	91.4	37.4	50	2	2	13.2	29.04	12.2
41	1	4	0	0	0	4	30	3	0.25	2	0	3	32.4	98.07	68.02	25	2	1	9.9	25.3	10.1
56	1	4	0	0	0	4	20	2	20	4	0	1	18.3	54.8	32.5	23	1	1	10.1	35.3	15.6
17	1	4	1	1	0	4	10	3	1	2	0	2	23.8	82.4	36.4	32	1	2	11.7	28	12.4
																19	2	3	19.1	22.4	9.2
